# Supplementary material for: Cancer-Related Mutations Are Not Enriched in Naive Human Pluripotent Stem Cells
Source: Cell Stem Cell. 2021 Jan 7;28(1):164–169.e2. doi: 10.1016/j.stem.2020.11.014 (PMC7837212; doi:10.1016/j.stem.2020.11.014)
Supplement: Table S1. Summary of SNP Analysis, Showing Datasets and Samples Analyzed in This Study and in Avior et al. (2019) — na denotes not analyzed by Avior et al. (2019). Note: cancer-related SNPs denote the 43 SNPs reported in Avior et al. (2019). [file mmc2.xlsx]

## Sheet: Sheet1
				SEAL		Without XenofilteR					With XenofilteR					Avior et al., 2019
Dataset	Sample Name	Condition	Sequencing	Human	Mouse	Mapped	SNPs	SNPs-hardFiltering	Cancer-Related SNPs	Cancer-Related SNPs-hardFiltering	Mapped	SNPs	SNPs-hardFiltering	Cancer-Related SNPs	Cancer-Related SNPs-hardFiltering	Mapped	SNPs
CHAN	hESC_3iL_1	Naïve	75-Single	44540426	5696945	41120847	303084	107987	11	7	37223900	59610	12194	1	1	44670511	11
	hESC_3iL_2	Naïve	75-Single	47357068	5740359	43414244	299886	106352	12	7	39456448	62156	13076	1	1	42380450	12
	hESC_3iL_3	Naïve	75-Single	47800369	1912424	42415874	133037	30271	4	1	39548240	61047	12672	1	1	43375823	1
	hESCs_1	Primed	75-Single	55996686	526523	49388963	80042	16573	1	1	46532612	69301	14593	1	1	50300583	1
	hESCs_2	Primed	75-Single	52813621	435231	46724102	77315	15775	1	1	44026776	66772	13902	1	1	46617640	1
	hESCs_3	Primed	75-Single	51898027	463113	45773732	78007	15659	1	1	43123745	66718	13687	1	1	47587086	1
COLLIER	Naive_Rep1	Naïve	150-Single	50630707	3442896	45676547	207768	55258	5	2	41604230	60085	13845	0	0	47756358	6
	Naive_Rep2	Naïve	150-Single	45191366	2852679	40647106	189211	47363	4	1	37320809	57819	13034	0	0	42530908	4
	Naive_Rep3	Naïve	150-Single	47458808	2386850	42531885	159923	38820	1	0	39356437	52220	12770	0	0	44489530	5
	Primed_Rep1	Primed	150-Single	41043477	208787	36754019	90169	16220	0	0	34223646	71285	13320	0	0	38047890	1
	Primed_Rep2	Primed	150-Single	54174033	304956	48686906	116882	20214	0	0	45577409	89762	16308	0	0	50411294	1
	Primed_Rep3	Primed	150-Single	44522799	201940	39493260	90261	15130	0	0	36945670	69550	12425	0	0	41035289	1
DI STEFANO	UCLA1_PD05_naive_1	Naïve	50-Paired	49206774	6196640	39063976	143393	23324	1	0	37235172	115968	20376	0	0	20225761	4
	UCLA1_PD1_naive_1	Naïve	50-Paired	53361716	4247006	40069814	134230	20676	0	0	38059340	117089	18945	0	0	20622182	0
	UCLA1_primed_1	Primed	50-Paired	60642694	1750370	48643956	161643	27093	0	0	47385046	160439	26934	0	0	24966532	0
	UCLA4_cob05_naive_1	Naïve	50-Paired	47394634	9163008	37391314	185056	26372	2	0	35093774	129548	17182	0	0	19541830	4
	UCLA4_PD05_naive_1	Naïve	50-Paired	45556554	4514046	36322056	172813	20138	1	0	34801292	152227	17942	0	0	18730172	2
	UCLA4_PD1_naive_1	Naïve	50-Paired	49176300	4789186	40172708	173746	23848	1	0	38873992	151135	21427	0	0	20681374	4
	UCLA4_primed_1	Primed	50-Paired	54683322	1791358	43179294	141579	23631	0	0	41784032	140464	23487	0	0	22052878	0
	UCLA4_Ref05_naive_1	Naïve	50-Paired	46027438	6253732	35708912	158866	21649	1	0	33889548	128893	17747	0	0	18462927	3
	UCLA4_t2iLGoY_naive_1	Naïve	50-Paired	47245652	6863726	37573798	184472	24519	3	1	35191578	136778	16859	0	0	19496963	2
	UCLA4_TAK05_naive_1	Naïve	50-Paired	54719410	7443720	44714646	226567	27842	2	0	42529038	181802	20592	0	0	23154031	4
	UCLA5_PD05_naive_1	Naïve	50-Paired	55956254	3480200	44074134	146379	20822	0	0	42676226	135410	19867	0	0	22735731	0
	UCLA5_PD1_naive_1	Naïve	50-Paired	45942896	4997092	35685660	129200	15772	1	0	34236474	116418	14815	0	0	18395337	1
	UCLA5_primed_1	Primed	50-Paired	51173974	1621878	40204430	147230	23616	0	0	39089110	146345	23450	0	0	20627247	0
	UCLA9_PD05_naive_1	Naïve	50-Paired	53207974	3665828	40910088	144065	21688	1	0	39202010	125237	19602	0	0	20985723	1
	UCLA9_PD1_naive_1	Naïve	50-Paired	53049840	3574380	40668666	149965	19819	1	0	39050742	134375	18236	0	0	20850033	2
	UCLA9_primed_1	Primed	50-Paired	51022394	1541090	40239150	151322	22341	0	0	39032464	150316	22179	0	0	20513429	0
	WIBR3_PD05_naive_1	Naïve	50-Paired	56916542	6913178	44310118	162888	25856	1	0	42225896	128486	21184	0	0	22966199	1
	WIBR3_PD1_naive_1	Naïve	50-Paired	54434762	4820978	43162864	161395	25437	0	0	41350338	131255	21796	0	0	22235035	1
	WIBR3_primed_1	Primed	50-Paired	54003506	1550922	43050376	156249	23829	0	0	41867940	154953	23678	0	0	21896548	0
GUO (2017)	cR_S6EOS_laminin_R1	Naïve	50-Single	70324204	1241532	59959551	68001	1111	0	0	59000074	65124	1047	0	0	na	na
	cR_S6EOS_laminin_R2	Naïve	50-Single	62529082	1082558	53527112	66178	1141	0	0	52702701	63163	1067	0	0	na	na
	cR_S6EOS_laminin_R3	Naïve	50-Single	60094062	1075376	51287521	64571	1255	0	0	50491942	61894	1175	0	0	na	na
	cR_S6EOS_p18_R1	Naïve	50-Single	32228691	23051237	31979065	322318	28444	11	1	26485700	34382	801	0	0	na	na
	cR_S6EOS_p18_R2	Naïve	50-Single	26478991	19035697	26503587	296891	21295	12	1	21975020	30500	557	0	0	30369314	12
	cR_S6EOS_p18_R3	Naïve	50-Single	37955244	795562	32974317	50715	926	0	0	32320187	48563	868	0	0	33229012	0
	cR_S6EOS_p26_R1	Naïve	50-Single	39279725	8748813	35864599	176854	13449	6	1	33532383	49038	1014	0	0	37558713	8
	cR_S6EOS_p26_R2	Naïve	50-Single	34067340	7756566	31095843	159176	10995	6	0	29028930	42290	795	0	0	32590948	7
	cR_S6EOS_p26_R3	Naïve	50-Single	33018807	6952144	30080969	152079	9747	6	1	28160544	43958	806	0	0	31428230	4
	HNES1_laminin_R1	Naïve	50-Single	68126457	1092303	57865742	62552	1353	0	0	56939236	59811	1274	0	0	na	na
	HNES1_laminin_R2	Naïve	50-Single	63958220	1216971	53378329	58523	1186	0	0	52526300	55882	1112	0	0	na	na
	HNES1_laminin_R3	Naïve	50-Single	57595383	1017371	48851058	59410	1177	0	0	48060941	56897	1129	0	0	na	na
	HNES1_R1	Naïve	50-Single	28884855	12962664	27538051	250592	16885	11	1	24379978	39369	680	0	0	na	na
	HNES1_R2	Naïve	50-Single	35010481	15327606	33306748	276404	21826	11	1	29587438	46661	865	0	0	na	na
	HNES1_R3	Naïve	50-Single	34674257	15254518	32829139	266788	18971	6	1	29146195	44967	758	0	0	na	na
	S6EOS_R1	Primed	50-Single	32949037	4507555	29139234	98924	5475	1	0	27761321	38661	790	0	0	30105365	5
	S6EOS_R2	Primed	50-Single	29159652	3642432	25729128	85619	4263	1	0	24602951	35225	674	0	0	26550319	2
	S6EOS_R3	Primed	50-Single	31714050	613262	27623031	46431	643	0	0	27140890	44382	605	0	0	27843468	0
LEE	hPSC_naive_rep1_1	Naïve	70-Single	23767439	366802	20783225	66818	6467	0	0	20093188	54392	5234	0	0	20946688	0
	hPSC_naive_rep1_2	Naïve	70-Single	24890455	385981	21772800	69358	6792	0	0	21103776	56043	5483	0	0	18494786	1
	hPSC_naive_rep2_1	Naïve	70-Single	19010754	294657	16620769	58174	5104	0	0	16078272	47594	4102	0	0	16752464	2
	hPSC_naive_rep2_2	Naïve	70-Single	19832433	308552	17346166	59777	5402	1	0	16819991	48758	4314	1	1	17476647	2
	hPSC_primed_rep1_1	Primed	70-Single	19018923	167446	16876074	50965	4922	1	1	16338350	46409	4372	1	1	16993418	2
	hPSC_primed_rep1_2	Primed	70-Single	19634443	172914	17416394	51656	5087	1	1	16916032	46946	4512	1	1	17535853	3
	hPSC_primed_rep2_1	Primed	70-Single	22921984	219104	20296540	56734	5859	1	0	19657901	51628	5252	1	1	20438502	2
	hPSC_primed_rep2_2	Primed	70-Single	23661220	226968	20946678	57684	6038	1	1	20347482	52386	5394	1	1	21088380	2
SAHAKYAN	UCLA1_Clone12_XIST_Pos_Rep1	Naïve	50-Single	35070242	12440999	33417203	303934	49375	12	1	29158857	37063	2496	0	0	36530621	9
	UCLA1_Clone12_XIST_Pos_Rep2	Naïve	50-Single	41722611	2794826	35570590	87185	7769	4	0	33569645	28638	2678	0	0	36817012	4
	UCLA1_Clone4_LatePassage_XIST_Pos	Naïve	50-Single	40275437	3095896	35458329	113497	8625	2	0	34204594	39367	2298	0	0	36229723	2
	UCLA1_Clone4_XIST_Neg_Rep1	Naïve	50-Single	33707418	10436850	32966915	274977	53940	11	2	29209331	33859	2380	1	0	35471787	13
	UCLA1_Clone4_XIST_Neg_Rep2	Naïve	50-Single	45734485	3278137	40956812	100975	11508	4	1	38748161	45106	3357	0	0	42070671	2
	UCLA1_Clone9_XIST_Pos_Rep1	Naïve	50-Single	22303038	26345413	25790607	481455	80217	15	2	18457920	27204	1354	0	0	31631824	16
	UCLA1_Clone9_XIST_Pos_Rep2	Naïve	50-Single	54748785	3063248	46521690	89320	8727	4	0	44037159	32167	3284	0	0	48078388	4
	UCLA1_Primed_Rep1	Primed	50-Single	27823436	3530342	25054152	114135	12239	3	0	23232549	29002	1543	0	0	26116987	4
	UCLA1_Primed_Rep2	Primed	50-Single	33550834	3762642	28708228	99136	13136	3	0	26694641	23298	1890	0	0	29923369	5
	UCLA1_Reprimed	Primed	50-Single	36035801	2076347	30979411	71001	5507	2	0	30057499	34792	1923	0	0	31479390	2
SPERBER	H1_4iLIF_rep1	Naïve	75-Single	52772165	15447557	52636975	480108	208721	15	8	45170260	52528	9329	0	0	54419471	13
	H1_4iLIF_rep2	Naïve	75-Single	48951468	14236265	48285856	460174	188272	14	9	42061030	47961	8656	0	0	49889697	10
	H1_rep1	Primed	100-Paired	52131568	610882	38181590	489824	36374	1	1	37226724	448121	34967	0	0	19252993	1
TAKASHIMA	H9_R1	Primed	100-Paired	42841158	5268024	34098988	346073	31714	0	0	31585186	299998	30200	0	0	18133411	6
	H9_R2	Primed	100-Paired	27655616	3658574	21435008	270694	19855	0	0	19757438	230394	18837	0	0	11539700	4
	H9_R3	Primed	100-Paired	42777274	3951036	34952954	407640	32989	0	0	32711134	353228	31264	0	0	18484742	5
	H9_reset_R1	Naïve	100-Paired	117642884	35033856	96061254	856660	152305	7	5	84634350	574314	67463	0	0	52754813	16
	H9_reset_R2	Naïve	100-Paired	343781150	86522164	256111320	1251189	249887	8	3	223784684	889372	138353	0	0	141321481	12
	H9_reset_R3	Naïve	100-Paired	281143414	84733026	225716650	1353177	278354	5	2	194933258	946944	154608	0	0	na	na
BREDENKAMP(2019)	HNES1(LN+GT)	Naïve	75-Paired	18596056	140036	16199188	93764	9204	0	0	14959196	96464	8762	0	0	na	na
	niPS_C2(LN+GT)	Naïve	75-Paired	19025232	566786	16460565	94479	8565	0	0	15180521	97900	8342	0	0	na	na
	niPS_C4(LN+GT)	Naïve	75-Paired	17110842	134776	14871279	87234	7907	0	0	13696599	90653	7742	0	0	na	na
GUO (this study)	EPC niPSC, PXGL/MEF, rep1	Naïve	100-Paired	44464408	4250786	41447192	332633	48281	4	3	40959938	286176	37680	0	0	na	na
	EPC niPSC, PXGL/MEF, rep2	Naïve	100-Paired	52263284	8147020	49070220	373803	64469	3	1	48234946	294278	40472	0	0	na	na
	HDF16 niPSC,PXGL/MEF, rep1	Naïve	100-Paired	46776824	4420114	43518900	333163	49916	3	1	43011184	283915	38343	0	0	na	na
	HDF16 niPSC,PXGL/MEF, rep2	Naïve	100-Paired	57913750	3991800	54064608	328668	52741	1	0	53499818	286861	43623	0	0	na	na
	cR-H9, PXGL/MEF, rep1	Naïve	100-Paired	89946474	1906762	83438534	414999	62161	1	0	82616854	385511	58498	0	0	na	na
	cR-H9, PXGL/MEF, rep2	Naïve	100-Paired	77241044	3807188	71905780	415901	62602	3	2	70973696	368571	53822	0	0	na	na
	HNES1, PXGL/MEF, rep1	Naïve	100-Paired	84562038	1767776	78661938	428639	60078	1	1	77877670	399487	56735	0	0	na	na
	HNES1, PXGL/MEF, rep2	Naïve	100-Paired	100986994	4431498	94863452	557358	82757	1	1	93901890	508903	74089	0	0	na	na
